# Supplementary material for: Investigation of the Effect of Double-Filler Atoms on the Thermoelectric Properties of Ce-YbCo4Sb12
Source: Materials (Basel). 2023 May 18;16(10):3819. doi: 10.3390/ma16103819 (PMC10222194; doi:10.3390/ma16103819)
Supplement: Supplementary file 1 [file materials-16-03819-s001.zip]

Archive with 1 entries (1 files):
- materials-2350466-supplementary.pdf
